# Supplementary material for: Color Comparison Between Intraoral Scanner and Spectrophotometer Shade Matching: A Systematic Review and Meta‐Analysis
Source: J Esthet Restor Dent. 2024 Sep 9;37(2):361–77. doi: 10.1111/jerd.13309 (PMC11927804; doi:10.1111/jerd.13309)
Supplement: Supplementary file 3 — Data S3. Extracted data from studies included. [file JERD-37-361-s002.xlsx]

## Sheet: Accuracy % 3D
study	percentage	event	n	[ IOS ]	[ Control ]
Brandt et al. 2017	0.439		107	TRIOS 3	Vita Easyshade Advanced 4.0.	middle
Huang et al. 2022	0.27		390	TRIOS 3	Vita Easyshade V.	all
Vavřičková et al. 2023	0.38	8	21	TRIOS 3	Vita Easyshade Advanced 4.0.	middle
Rutkunas et al. 2020	0.533	64	120	TRIOS 3	SpectroShade	middle
Culic et al. 2020	0.19		80	Omnicam	Vita Easyshade Advanced 4.0.	middle
Jagtap et al. 2022	0.55	11	20	TRIOS Color	Vita Easyshade Advanced	middle
			738
Accuracy % in of IOSs in 3D values when Spectrophotometers were comparators.

## Sheet: Accuracy % VC
study	percentage	event	n	[ IOS ]	[ Control ]
Rutkunas et al. 2020	0.275	33	120	TRIOS 3	SpectroShade
Huang et al. 2022	0.43		390	TRIOS 3	Vita Easyshade V.
Culic et al. 2020	0.175		240	Omnicam	Vita Easyshade Advanced 4.0.
			750
Accuracy % of IOSs in VC values when Spectrophotometers when comparators.

## Sheet: Repeatability % 3D middle
study	percentage	event	number of meaurement points	repetition	n	[ IOS ]	Location
Reyes et al. 2019	0.8666		10	30	300	TRIOS Color	middle
Brandt et al. 2017	0.783		20	3	60	TRIOS Color	middle
Jagtap et al. 2022	0.7	14	20	3	60	TRIOS Color	middle
Czigola et al. 2021	0.75		1	20	20	TRIOS 3	middle
Mohamed et al. 2021	0.94		50	30	150	TRIOS 3	middle
Rutkunas et al. 2020	0.903		120	5	600	TRIOS 3	middle
Repeatability % of IOSs in 3D values. All: neck, middle, incisal area. Middle: middle area.

## Sheet: Repeatability % 3D middle leave
study	percentage	event	number of meaurement points	repetition	n	[ IOS ]	Location
Reyes et al. 2019	0.8666		10	30	300	TRIOS Color	middle
Brandt et al. 2017	0.783		20	3	60	TRIOS Color	middle
Czigola et al. 2021	0.75		1	20	20	TRIOS 3	middle
Mohamed et al. 2021	0.94		50	30	150	TRIOS 3	middle
Rutkunas et al. 2020	0.903		120	5	600	TRIOS 3	middle
Repeatability % of IOSs in 3D values. All: neck, middle, incisal area. Middle: middle area.

## Sheet: Repeatability % 3D all
study	percentage	event	number of meaurement points	repetition	n	[ IOS ]	Location
Mehl et al. 2017	0.667	80	40	3	120	TRIOS Color	all
Huang et al. 2022	0.76		390	3	1170	TRIOS 3	all
Czigola et al. 2021	0.7167	43	3	20	60	TRIOS 3	all
Repeatability % of IOSs in 3D values. All: neck, middle, incisal area. Middle: middle area.

## Sheet: Repeatibility % VC TR3
study	percentage	event	number of meaurement points	repetition	n	[ IOS ]
Rutkunas et al. 2020	0.872		120	5	600	TRIOS 3	middle
Huang et al. 2022	0.75		390	3	1170	TRIOS 3	all
Ebeid et al. 2022	0.79		20	10	200	TRIOS 3	middle
Repeatability % of TRIOS 3 IOS in VC values.
Middle: middle area. All: neck, incisal, middle area
