# Supplementary material for: Color Comparison Between Intraoral Scanner and Spectrophotometer Shade Matching: A Systematic Review and Meta‐Analysis
Source: J Esthet Restor Dent. 2024 Sep 9;37(2):361–77. doi: 10.1111/jerd.13309 (PMC11927804; doi:10.1111/jerd.13309)
Supplement: Supplementary file 4 — Data S4. Risk of bias assessment using the JBI checklist. [file JERD-37-361-s005.xlsx]

## Sheet: JBI original
Supplementary material: Risk of bias based on Joanna Briggs Institute (JBI) Checklist for Quasi-Experimental studies
		Questions	Gotfredsen et al, 2015	Brandt et al, 2017	Hampé-Kautz et al, 2020	Rutkūnas et al, 2020	Culic et al, 2020	Mehl et al, 2022	Czigola et al, 2021	Ebeid et al, 2022	Ebeid et al, 2021	Sirintawat et al, 2021	Liberato et al, 2019	Yilmaz et al, 2019	Yoon et al, 2018	Revilla-León et al, 2021	Fattouh et al, 2021	Vavřičková et al. 2023	Reyes et al, 2019	Huang et al, 2022 (2)	Huang et al, 2022 (1)	Liu et al, 2019	Abu-Hossin et al, 2022	Antony et al, 2021	Jagtap et al, 2022
	Q1	Is it clear in the study what is the ‘cause’ and what is the ‘effect’ (i.e. there is no confusion about which variable comes first)?	yes	yes	yes	yes	yes	yes	yes	yes	yes	yes	yes	yes	yes	yes	yes	yes	yes	yes	yes	yes	yes	yes	yes
	Q2	Were the participants included in any comparisons similar?	yes	yes	yes	yes	yes	no	yes	yes	yes	yes	yes	yes	yes	yes	yes	yes	yes	yes	yes	no	yes	yes	yes
	Q3	Were the participants included in any comparisons receiving similar treatment/care, other than the exposure or intervention of interest?	yes	unclear	unclear	yes	unclear	unclear	yes	yes	yes	yes	unclear	yes	no	yes	yes	yes	yes	yes	yes	unclear	yes	unclear	unclear
	Q4	Was there a control group?	yes	yes	yes	yes	yes	no	yes	no	yes	yes	yes	yes	yes	yes	yes	yes	yes	yes	yes	yes	no	yes	yes
	Q5	Were there multiple measurements of the outcome both pre and post the intervention/exposure?	unclear	no	no	yes	no	yes	yes	yes	yes	yes	yes	no	yes	yes	unclear	no	yes	no	yes	unclear	yes	no	no
	Q6	Was follow up complete and if not, were differences between groups in terms of their follow up adequately described and analyzed?	yes	no	no	no	no	no	yes	no	no	no	no	no	no	no	no	no	yes	no	no	no	yes	no	no
	Q7	Were the outcomes of participants included in any comparisons measured in the same way?	yes	no	no	yes	yes	no	yes	yes	yes	no	yes	yes	yes	yes	no	no	yes	yes	yes	yes	yes	yes	no
	Q8	Were outcomes measured in a reliable way?	unclear	no	unclear	yes	no	yes	yes	yes	yes	yes	unclear	yes	yes	yes	unclear	unclear	yes	no	yes	unclear	yes	no	no
	Q9	Was appropriate statistical analysis used?	yes	yes	no	yes	unclear	yes	yes	yes	yes	yes	yes	yes	yes	yes	no	yes	yes	yes	yes	yes	yes	no	no
		Answers: Yes/No/Unclear/Not applicable

## Sheet: JBI results
			Risk of Bias
		Reference	Q1	Q2	Q3	Q4	Q5	Q6	Q7	Q8	Q9	Overall
		Gotfredsen et al, 2015	Low	Low	Low	Low	Unclear	Low	Low	Unclear	Low	Low
		Brandt et al, 2017	Low	Low	Unclear	Low	High	High	High	High	Low	Unclear
		Mehl et al, 2017	Low	High	Unclear	High	Low	High	High	Low	Low	Unclear
		Yoon et al, 2018	Low	Low	High	Low	Low	High	Low	Low	Low	Low
		Culic et al, 2018	Low	Low	Unclear	Low	High	High	Low	High	Unclear	Low
		Liberato et al, 2019	Low	Low	Unclear	Low	Low	High	Low	Unclear	Low	Low
		Reyes et al, 2019	Low	Low	Low	Low	Low	Low	Low	Low	Low	Low
		Liu et al, 2019	Low	High	Unclear	Low	Unclear	High	Low	Unclear	Low	Low
		Yilmaz et al, 2019	Low	Low	Low	Low	High	High	Low	Low	Low	Low
		Revilla-León et al, 2020	Low	Low	Low	Low	Low	High	Low	Low	Low	Low
		Rutkūnas et al, 2020	Low	Low	Low	Low	Low	High	Low	Low	Low	Low
		Hampé-Kautz et al, 2020	Low	Low	Unclear	Low	High	High	High	Unclear	High	High
		Ebeid et al, 2021	Low	Low	Low	Low	Low	High	Low	Low	Low	Low
		Fattouh et al, 2021	Low	Low	Low	Low	Unclear	High	High	Unclear	High	Low
		Czigola et al, 2021	Low	Low	Low	Low	Low	Low	Low	Low	Low	Low
		Sirintawat et al, 2021	Low	Low	Low	Low	Low	High	High	Low	Low	Low
		Antony et al, 2021	Low	Low	Unclear	Low	High	High	Low	High	High	High
		Ebeid et al, 2022	Low	Low	Low	High	Low	High	Low	Low	Low	Low
		Huang et al, 2022 (1)	Low	Low	Low	Low	Low	High	Low	Low	Low	Low
		Huang et al, 2022 (2)	Low	Low	Low	Low	High	High	Low	High	Low	Low
		Abu-Hossin et al, 2022	Low	Low	Low	High	Low	Low	Low	Low	Low	Low
		Jagtap et al, 2022	Low	Low	Unclear	Low	High	High	High	High	High	High
		Vavřičková et al. 2023	Low	Low	Low	Low	High	High	High	Unclear	Low	Low
		Low	23	21	14	20	12	4	16	12	18	18
		High	0	2	1	3	8	19	7	5	4	3
		Unclear	0	0	8	0	3	0	0	6	1	2
		Total number of articles	23
		Low	100	91.3043	60.8696	86.9565	52.1739	17.3913	69.5652	52.1739	78.2609	78.2609
		High	0	8.69565	4.34783	13.0435	34.7826	82.6087	30.4348	21.7391	17.3913	13.0435
		Unclear	0	0	34.7826	0	13.0435	0	0	26.087	4.34783	8.69565
